# Supplementary material for: Diet-Nutrition Information Seeking, Source Trustworthiness, and Eating Behavior Changes: An International Web-Based Survey
Source: Nutrients. 2023 Oct 25;15(21):4515. doi: 10.3390/nu15214515 (PMC10649819; doi:10.3390/nu15214515)
Supplement: Supplementary file 1 [file nutrients-15-04515-s001.zip]

Archive with 6 entries (5 files):
- nutrients-2647282-supplementary/
- nutrients-2647282-supplementary/Supplementary Table S1_Ruani Reiss Kalea.pdf
- nutrients-2647282-supplementary/Supplementary Table S2_Ruani Reiss Kalea.pdf
- nutrients-2647282-supplementary/Supplementary Table S3_Ruani Reiss Kalea.pdf
- nutrients-2647282-supplementary/Supplementary Table S4_Ruani Reiss Kalea.pdf
- nutrients-2647282-supplementary/Supplementary Table S5_Ruani Reiss Kalea.pdf
